# Supplementary material for: Phloretin Ameliorates Testosterone-Induced Benign Prostatic Hyperplasia in Rats by Regulating the Inflammatory Response, Oxidative Stress and Apoptosis
Source: Life (Basel). 2021 Jul 26;11(8):743. doi: 10.3390/life11080743 (PMC8399389; doi:10.3390/life11080743)
Supplement: Supplementary file 1 [file life-11-00743-s001.zip]

Archive with 1 entries (1 files):
- life-1296014-supplementary.pdf
